# Supplementary material for: Perception of Risk, Self-Efficacy and Social Trust during the Diffusion of Covid-19 in Italy
Source: Int J Environ Res Public Health. 2021 Mar 25;18(7):3427. doi: 10.3390/ijerph18073427 (PMC8036340; doi:10.3390/ijerph18073427)
Supplement: Supplementary file 1 [file ijerph-18-03427-s001.zip]

Archive with 1 entries (1 files):
- ijerph-1117803.sav
